# Supplementary material for: Bioactive Compounds from Tithonia diversifolia Aerial Parts Against Eggs and Infective Larvae of the Parasitic Nematode Haemonchus contortus
Source: Pathogens. 2025 Sep 4;14(9):884. doi: 10.3390/pathogens14090884 (PMC12472740; doi:10.3390/pathogens14090884)
Supplement: Supplementary file 1 [file pathogens-14-00884-s001.zip]

Archive with 1 entries (1 files):
- pathogens-3835858-supplementary.pdf
